# Supplementary material for: Effectiveness of Using Virtual Reality–Supported Exercise Therapy for Upper Extremity Motor Rehabilitation in Patients With Stroke: Systematic Review and Meta-analysis of Randomized Controlled Trials
Source: J Med Internet Res. 2022 Jun 20;24(6):e24111. doi: 10.2196/24111 (PMC9253973; doi:10.2196/24111)
Supplement: Multimedia Appendix 4 [file jmir_v24i6e24111_app4.xlsx]

## Sheet: Multimedia Appendix 4
Trials	ABILHAND	Action Research Arm Test (ARAT)	Ashworth Scale (AS)/modified Ashworth Scale (mAS)	Barthel Index (BI)/modified Barthel Index (mBI)	Box and Block Test (BBT)	Brunnstrom Stages of Stroke Recovery for Upper Extremity	Canadian Occupational Performance Measure	Composite Spasticity Index (CSI)	EQ-5D-3L	Functional Independence Measure (FIM)	Fugl-Meyer Assessment for Upper Extremity (FMA-UE)	Grip strength	Grooved Pegboard	Jebsen Hand Function Test (JHFT)	Lateral pinch strength	Manual Function Test (MFT)	Manual Muscle Testing (MMT)	Minnesota Manual Dexterity Text	modified Rankin Scale (mRS)	Motor Activity Log (MAL)	Motricity Index (MI)	National Institutes of Health Stroke Scale (NIHSS)	Nine Hole Peg Test (NHPT)	Nottingham Extended Activites of Daily Living	Nottingham Health Profile (NHP)	Palmar pinch strength	Pittsburgh Rehabilitation Participation Scale	Reaching Performance Scale for Stroke	SF-12	Stroke Impact Scale (SIS)	Tip pinch strength	Upper Extremity range of motion (ROM)	Wolf Motor Function Test (WMFT)
Adie et al., 2017		P					P		P											P										P
Ain et al., 2021					P						P
Alves et al., 2018											P
Anjum et al., 2021				P
Aşkın et al., 2018			P		P	P					P										P
Brunner et al., 2017	P	P			P					P
Cho et al., 2021				P							P	P		P
Choi et al., 2014				P	P						P	P				P
Crosbie et al., 2012		P																			P
Ersoy and Iyigun, 2020																		P															P
Hung et al., 2019											P									P													P
Ikbali Afsar et al., 2018					P					P	P
Jo et al., 2012																																	P
Kang et al., 2020				P	P						P	P		P
Kiper et al., 2011			P							P	P
Kiper et al., 2014										P	P
Kiper et al., 2018										P	P											P
Kong et al., 2016		P								P	P																			P
Kottink et al., 2014		P									P
Kwon et al., 2012				P							P					P
Lee, 2013			P							P							P
Lee et al., 2016				P	P						P					P													P
Lee et al., 2018																P
Levin et al., 2012					P			P			P									P								P					P
McNulty et al., 2015					P						P		P							P													P
Miclaus et al., 2020 (1)			P							P	P						P		P													P
Miclaus et al., 2020 (2)			P							P	P						P		P													P
Mokhtar et al., 2019				P								P
Norouzi-Gheidari et al., 2019					P						P									P										P
Park et al., 2019				P							P																			P		P	P
Park et al., 2021				P							P	P		P	P											P	P				P
Piron et al., 2009			P								P
Piron et al., 2010										P	P
Saposink et al., 2016				P	P					P		P																		P			P
Shin et al., 2014				P							P
Shin et al., 2016											P			P
Şimşek and Çekok, 2016										P															P
Sin and Lee, 2013					P						P																					P
Standen et al., 2016																				P			P	P									P
Turkbey et al., 2017					P	P				P																							P
Wang et al., 2017																																	P
Xie et al., 2021											P
Zondervan et al., 2016		P			P															P			P
Notes:	Adie et al. (2017) did not reported baseline data for MAL, so this trial was not included in the meta-analysis for the outcome measured by MAL.
	Levin et al. (2012) reported the percent of the blocks picked up by the affected arm compared to the less-affected arm, and other trials reported the number of blocked picked up by the affected arm in one minute, so Levin et al. was not included in the meta-analysis for the outcome measured by BBT.
	Standen et al. (2016) reported the time to complete the NHPT and Zondervan et al., 2016 reported the number of pegs the participants picked up per minute, so the data from the two trials could not be pooled together.
References	Adie K, Schofield C, Berrow M, Wingham J, Humfryes J, Pritchard C, et al. Does the use of Nintendo Wii SportsTM improve arm function? Trial of WiiTM in stroke: a randomized controlled trial and economics analysis. Clin Rehabil. 2017 Feb;31(2):173-185. doi: 10.1177/0269215516637893.
	Ain UQ, Khan S, Ilyas S, Yaseen A, Tariq I, Liu T, et al. Additional effects of Xbox Kinect training on upper limb function in chronic stroke patients: a randomized control trial. Healthcare. 2021;9(3). doi: 10.3390/healthcare9030242.
	Alves SS, Ocamoto GN, de Camargo PS, Santos ATS, Terra AMSV. Effects of virtual reality and motor imagery techniques using Fugl Meyer Assessment scale in post-stroke patients. Int J Ther Rehabil. 2018;25(11):587-596. doi: 10.12968/ijtr.2018.25.11.587.
	Anjum AF, Jawwad G, Khokhar A, Sadiq N, Masud R, Khalid AM. Effect of "Wii-habilitation" and constraint induced movement therapy on improving quality of life in stroke survivors. Rawal Medical Journal. 2021;46(1):220-223.
	Aşkın A, Atar E, Koçyiğit H, Tosun A. Effects of Kinect-based virtual reality game training on upper extremity motor recovery in chronic stroke. Somatosens Mot Res. 2018;35(1):25-32. doi: 10.1080/08990220.2018.1444599.
	Brunner I, Skouen JS, Hofstad H, Aßmus J, Becker F, Sanders AM, et al. Virtual reality training for upper extremity in subacute stroke (VIRTUES): A multicenter RCT. Neurology. 2017;89(24):2413-2421. doi: 10.1212/wnl.0000000000004744.
	Cho HY, Song E, Moon JH, Hahm SC. Effects of virtual reality based therapeutic exercise on the upper extremity function and activities of daily living in patients with acute stroke: A pilot randomized controlled trial. Medico Legal Update. 2021;21(2):676-682. doi: 10.37506/mlu.v21i2.2761.
	Choi JH, Han EY, Kim BR, Kim SM, Im SH, Lee SY, et al. Effectiveness of commercial gaming-based virtual reality movement therapy on functional recovery of upper extremity in subacute stroke patients. Ann Rehabil Med. 2014;38(4):485-493. doi: 10.5535/arm.2014.38.4.485.
	Crosbie J, Lennon S, McGoldrick M, McNeill M, McDonough S. Virtual reality in the rehabilitation of the arm after hemiplegic stroke: a randomized controlled pilot study. Clin Rehabil. 2012;26(9):798-806. doi: 10.1177/0269215511434575.
	Ersoy C, Iyigun G. Boxing training in patients with stroke causes improvement of upper extremity, balance, and cognitive functions but should it be applied as virtual or real? Top Stroke Rehabil. 2021;28(2):112-126. doi: 10.1080/10749357.2020.1783918.
	Hung JW, Chou CX, Chang YJ, Wu CY, Chang KC, Wu WC, et al. Comparison of Kinect2Scratch game-based training and therapist-based training for the improvement of upper extremity functions of patients with chronic stroke: a randomized controlled single-blinded trial. Eur J Phys Rehabil Med. 2019;55(5):542-550. doi: 10.23736/s1973-9087.19.05598-9.
	Ikbali Afsar SI, Mirzayev I, Yemisci OU, Saracgil SNC. Virtual reality in upper extremity rehabilitation of stroke patients: a randomized controlled trial. J Stroke Cerebrovasc Dis. 2018 Dec;27(12):3473-3478. doi: 10.1016/j.jstrokecerebrovasdis.2018.08.007.
	Jo K, Yu J, Jung J. Effects of virtual reality-based rehabilitation on upper extremity function and visual perception in stroke patients: a randomized control trial. J Phys Ther Sci. 2012;24:1205‐1208. doi: 10.1589/jpts.24.1205.
	Kang MG, Yun SJ, Lee SY, Oh BM, Lee HH, Lee SU, et al. Effects of upper-extremity rehabilitation using smart glov e in patients with subacute stroke: results of a prematurely terminated multicenter randomized controlled trial. Front Neurol. 2020;11:580393. doi: 10.3389/fneur.2020.580393.
	Kiper P, Piron L, Turolla A, Stozek J, Tonin P. The effectiveness of reinforced feedback in virtual environment in the first 12 months after stroke. Neurol Neurochir Pol. 2011;45(5):436-444. doi: 10.1016/S0028-3843(14)60311-X.
	Kiper P, Agostini M, Luque-Moreno C, Tonin P, Turolla A. Reinforced feedback in virtual environment for rehabilitation of upper extremity dysfunction after stroke: Preliminary data from a randomized controlled trial. Biomed Res Int. 2014;2014:752128-752128. doi: 2014/752128.
	Kiper P, Szczudlik A, Agostini M, Opara J, Nowobilski R, Ventura L, et al. Virtual reality for upper limb rehabilitation in subacute and chronic stroke: a randomized controlled trial. Arch Phys Med Rehabil. 2018;99(5):834-842. doi: 10.1016/j.apmr.2018.01.023.
	Kong KH, Loh YJ, Thia E, Chai A, Ng C-Y, Soh Y-M, et al. Efficacy of a virtual reality commercial gaming device in upper limb recovery after stroke: a randomized, controlled study. Top Stroke Rehabil. 2016;23(5):333-340. doi: 10.1080/10749357.2016.1139796.
	Kottink AIR, Prange GB, Krabben T, Rietman JS, Buurke JH. Gaming and conventional exercises for improvement of arm function after stroke: a randomized controlled pilot study. Games Health J. 2014;3(3):184-191. doi: 10.1089/g4h.2014.0026.
	Kwon JS, Park MJ, Yoon IJ, Park SH. Effects of virtual reality on upper extremity function and activities of daily living performance in acute stroke: a double-blind randomized clinical trial. NeuroRehabilitation. 2012;31(4):379-385. doi: 10.3233/NRE-2012-00807.
	Lee G. Effects of training using video games on the muscle strength, muscle tone, and activities of daily living of chronic stroke patients. J Phys Ther Sci. 2013;25(5):595-597. doi: 10.1589/jpts.25.595.
	Lee M, Son J, Kim J, Pyun SB, Eun SD, Yoon B. Comparison of individualized virtual reality- and group-based rehabilitation in older adults with chronic stroke in community settings: a pilot randomized controlled trial. Eur J Integr Med. 2016;8(5):738-746. doi: 10.1016/j.eujim.2016.08.166.
	Lee MM, Lee KJ, Song CH. Game-based virtual reality canoe paddling training to improve postural balance and upper extremity function: a preliminary randomized controlled study of 30 patients with subacute stroke. Med Sci Monit. 2018;24:2590-2598. doi: 10.12659/msm.906451.
	Levin MF, Snir O, Liebermann DG, Weingarden H, Weiss PL. Virtual reality versus conventional treatment of reaching ability in chronic stroke: clinical feasibility study. Neurol Ther. 2012;1:3. doi: 10.1007/s40120-012-0003-9.
	McNulty PA, Thompson-Butel AG, Faux SG, Lin G, Katrak PH, Harris LR, et al. The efficacy of Wii-based movement therapy for upper limb rehabilitation in the chronic poststroke period: a randomized controlled trial. Int J Stroke. 2015;10(8):1253-1260. doi: 10.1111/ijs.12594.
	Miclaus R, Roman N, Caloian S, Mitoiu B, Suciu O, Onofrei RR, et al. Non-immersive virtual reality for post-stroke upper extremity rehabilitation: a small cohort randomized trial. Brain Sci. 2020;10(9):655. doi: 10.3390/brainsci10090655.
	Mokhtar MM, Atteya M, M. R. Virtual reality Xbox 360 Kinect training for stroke patients with hemiplegia. Biosci Res. 2019;16(1):672-676.
	Norouzi-Gheidari N, Hernandez A, Archambault PS, Higgins J, Poissant L, Kairy D. Feasibility, safety and efficacy of a virtual reality exergame system to supplement upper extremity rehabilitation post-stroke: a pilot randomized clinical trial and proof of principle. Int J Environ Res Public Health 2019;17(1):23. doi: 10.3390/ijerph17010113.
	Park M, Ko MH, Oh SW, Lee JY, Ham Y, Yi H, et al. Effects of virtual reality-based planar motion exercises on upper extremity function, range of motion, and health-related quality of life: a multicenter, single-blinded, randomized, controlled pilot study. J Neuroeng Rehabil. 2019;16:122. doi: 10.1186/s12984-019-0595-8.
	Park YS, An CS, Lim CG. Effects of a rehabilitation program using a wearable device on the upper limb function, performance of activities of daily living, and rehabilitation participation in patients with acute stroke. Int J Environ Res Public Health. 2021;18(11):5524. doi: 10.3390/ijerph18115524.
	Piron L, Turolla A, Agostini M, Zucconi C, Cortese F, Zampolini M, et al. Exercises for paretic upper limb after stroke: a combined virtual-reality and telemedicine approach. J Rehabil Med. 2009;41:1016-1020. doi: 10.2340/16501977-0459.
	Piron L, Turolla A, Agostini M, Zucconi CS, Ventura L, Tonin P, et al. Motor learning principles for rehabilitation: a pilot randomized controlled study in poststroke patients. Neurorehabil Neural Repair. 2010;24(6):501-508. doi: 10.1177/1545968310362672.
	Saposnik G, Cohen LG, Mamdani M, Pooyania S, Ploughman M, Cheung D, et al. Efficacy and safety of non-immersive virtual reality exercising in stroke rehabilitation (EVREST): a randomised, multicentre, single-blind, controlled trial. Lancet Neurol. 2016;15(10):1019‐1027. doi: 1016/S1474-4422(16)30121-1.
	Shin JH, Ryu H, Jang SH. A task-specific interactive game-based virtual reality rehabilitation system for patients with stroke: a usability test and two clinical experiments. J Neuroeng Rehabilitation. 2014;11:32. doi: 10.1186/1743-0003-11-32.
	Shin JH, Mi Young K, Ji Yeong L, Yu Jin J, Suyoung K, Soobin L, et al. Effects of virtual reality-based rehabilitation on distal upper extremity function and health-related quality of life: a single-blinded, randomized controlled trial. J Neuroeng Rehabil. 2016;13(1):1-10. doi: 10.1186/s12984-016-0125-x.
	Şimşek TT, Çekok KK. The effects of Nintendo Wii(TM)-based balance and upper extremity training on activities of daily living and quality of life in patients with sub-acute stroke: a randomized controlled study. Int J Neurosci. 2016;126(12):1061-1070. doi: 10.3109/00207454.2015.1115993.
	Sin H, Lee G. Additional virtual reality training using Xbox Kinect in stroke survivors with hemiplegia. Am J Phys Med Rehabil. 2013;92(10):871-880. doi: 10.1097/PHM.0b013e3182a38e40.
	Standen PJ, Threapleton K, Richardson A, Connell L, Brown DJ, Battersby S, et al. A low cost virtual reality system for home based rehabilitation of the arm following stroke: a randomised controlled feasibility trial. Clin Rehabil. 2017;31(3):340-350. doi: 10.1177/0269215516640320.
	Turkbey TA, Kutlay S, Gok H. Clinical feasibility of Xbox KinectTM training for stroke rehabilitation: a single-blind randomized controlled pilot study. J Rehabil Med. 2017;49(1):22-29. doi: 10.2340/16501977-2183.
	Wang ZR, Wang P, Xing L, Mei LP, Zhao J, Zhang T. Leap Motion-based virtual reality training for improving motor functional recovery of upper limbs and neural reorganization in subacute stroke patients. Neural Regen Res. 2017;12(11):1823‐1831. doi: 10.4103/1673-5374.219043.
	Xie H, Zhang H, Liang H, Fan H, Zhou J, Ambrose Lo WL, et al. A novel glasses-free virtual reality rehabilitation system on improving upper limb motor function among patients with stroke: a feasibility pilot study. Med Novel Technol Devices. 2021;11:100069. doi: 10.1016/j.medntd.2021.100069.
	Zondervan DK, Friedman N, Chang E, Xing Z, Augsburger R, Reinkensmeyer DJ, et al. Home-based hand rehabilitation after chronic stroke: randomized, controlled single-blind trial comparing the MusicGlove with a conventional exercise program. J Rehabil Res Dev. 2016;53(4):457-472. doi: 10.1682/JRRD.2015.04.0057.
